# Supplementary material for: Trait and Marker Associations in Oryza nivara and O. rufipogon Derived Rice Lines under Two Different Heat Stress Conditions
Source: Front Plant Sci. 2017 Oct 26;8:1819. doi: 10.3389/fpls.2017.01819 (PMC5662652; doi:10.3389/fpls.2017.01819)
Supplement: Supplementary file 1 [file DataSheet1.xls]

## Sheet: Suppl. Table 1
Supplementary Table 1: Details of 48 rice genotypes used
S.No.	Genotype	Origin	Agronomic attributes	Reference
1	Swarna	Mega variety	popular in rainfed lowland areas
2	O.nivara	wild progenitor species	-	USDA GRIN Taxonomy
3	S-3-1	Swarna x O.nivara IL	-
4	S-7	Swarna X O.nivara IL	-
5	S-10-3	Swarna X O.nivara IL	-
6	S-14-3	Swarna X O.nivara IL	-
7	S-24	Swarna X O.nivara IL	High iron zinc content in seeds
8	S-65	Swarna X O.nivara IL	Late, high yield
9	S-75	Swarna X O.nivara IL	-
10	S-148	Swarna X O.nivara IL	Early line, high yield
11	S-166-2	Swarna X O.nivara IL	Dense panicle
12	S-166-9	Swarna X O.nivara IL	Dense panicle
13	S-166-30	Swarna X O.nivara IL	Dense panicle
14	S-175-2	Swarna X O.nivara IL	-
15	S-70	Swarna X O.nivara IL	-
16	S-230	Swarna X O.nivara IL	BPH resistant
17	S-248	Swarna X O.nivara IL	Released variety, DRR Dhan 40
18	S-250	Swarna X O.nivara IL	-
19	IR 64	Improved variety	Mega Variety, Good quality	Khush and Virk (2005)
20	Vandana	aus variety	Drought-tolerant
21	BPT5204	Mega variety	Good grain quality
22	Azucena	Japonica variety	Drought-tolerant	Price et al. (2002)
23	Nipponbare	Japonica variety	Round grain, high yielding	Ishimaru (2003)
24	KMR3	Restorer line of popular hybrid KRH2	Restorer line to popular hybrid KRH2
25	O.rufipogon	wild rice	-	USDA GRIN Taxonomy
26	K-13-5	KMR3 x O.rufipogon IL	-
27	K-13-7	KMR3 X O.rufipogon IL	Salt tolerant
28	K-16-3	KMR3 X O.rufipogon IL	-
29	K-40	KMR3 X O.rufipogon IL	High yield
30	K-50	KMR3 X O.rufipogon IL	-
31	K-86-18	KMR3 X O.rufipogon IL	-
32	K-90-5	KMR3 X O.rufipogon IL	-
33	K-103	KMR3 X O.rufipogon IL	-
34	K-137	KMR3 X O.rufipogon IL	-
35	K-198	KMR3 X O.rufipogon IL	Salt sensitive	Pushpalatha et al., 2016
36	K-363-12	KMR3 X O.rufipogon IL	-
37	K-377-13	KMR3 X O.rufipogon IL	-
38	K-377-24	KMR3 X O.rufipogon IL	High yield	Poli et al., 2013
39	K-458	KMR3 X O.rufipogon IL	High yield
40	K-463	KMR3 X O.rufipogon IL	Salt tolerant
41	K-467	KMR3 X O.rufipogon IL	-
42	K-478	KMR3 X O.rufipogon IL	Salt tolerant	Pushpalatha et al., 2016
43	K-495	KMR3 X O.rufipogon IL	-
44	N22	aus variety	Heat and drought tolerant	Jagadish et al., 2008
45	NH219	N22 mutant	Heat tolerant
46	NH363	N22 mutant	-
47	NH686	N22 mutant	Multiple abiotic stress tolerant
48	NH787	N22 mutant	Multiple abiotic stress tolerant

## Sheet: Suppl. Table 2
Supplmentary Table 2: Phenotypic data of genotypes under normal conditions and polycover house/late sown conditions during wet season 2012 and dry season 2013
Treatment	Normal conditions							Cover house/late sown conditions (heat stress)
Season,Trait	Mean	Min	Max	SD	C.V.	Skew	Kurtosis	Mean	Min	Max	SD	C.V.	Skew	Kurtosis
Wet season 2012
VLS	37.76	30	49.2	4.43	11.73	0.31	-0.81	40.44	35.2	46.1	2	4.95	0.45	0.44
FLS	37.69	26.7	45.4	3.09	8.2	0.03	1	38.86	32.1	45.1	2.94	7.56	-0.25	-0.5
VLTH (mm)	0.08	0.05	0.12	0.01	15.09	0.25	0.79	0.1	0.06	0.16	0.02	23.78	0.24	-0.73
FLTH (mm)	0.1	0.07	0.16	0.02	17.5	0.79	1.28	0.11	0.06	0.15	0.02	15.55	-0.39	0.58
VLT (˚C)	30.26	23.2	37.9	3.23	10.67	0	-0.42	40.72	31.3	46.1	3.01	7.39	-0.67	0.44
FLT (˚C)	26.98	22.5	36.5	2.34	8.68	1.48	3.59	34.61	30.8	39.1	1.79	5.18	0.26	-0.21
FT (days)	111.95	86	123	6.37	5.69	-2.47	7.1	106.14	86	117	5.9	5.56	-1.05	2.17
PH (cm)	108.12	69	147	21.18	19.59	0.06	-1.25	118.45	64	171	27.31	23.06	0.09	-1.32
TN	9.4	5	14	1.79	19.05	-0.11	-0.51	9.27	4	15	2.18	23.54	-0.02	-0.02
PN	9.11	5	13	1.77	19.38	-0.12	-0.57	8.85	4	13	1.95	22.05	-0.01	-0.21
PL (cm)	21.74	15	28	2.09	9.63	-0.01	1.18	21.63	16.5	27.5	2.31	10.67	0.15	-0.22
PB	10.8	6	15	2	18.47	-0.21	0.09	10.62	5	15	1.93	18.13	0.06	-0.16
SB	30.13	10	63	11.02	36.58	0.77	0.56	24.32	9	68	9.75	40.08	1.97	6.31
FGN	122.23	44	228	44.57	36.46	0.6	-0.33	76.15	3	187	36.62	48.09	0.55	0.17
%SF	81.53	53.59	96.12	9.55	11.72	-0.92	0.35	62.41	2.46	95.4	20.89	33.47	-0.65	-0.08
TGN	148.8	68	262	47.64	32.01	0.47	-0.52	122.85	54	341	47.86	38.96	2.19	7.35
BM (g)	23.16	7	50.8	9.43	40.72	0.56	-0.34	19.17	4.4	47.7	9.02	47.03	0.68	0.3
YPP (g)	19.72	8.13	33.66	6.22	31.55	0.25	-0.48	10.71	4.27	21.12	3.7	34.52	0.76	0.33
Dry season 2013
VLS	43.98	36.7	51.5	3.02	6.87	0.03	-0.51	42.84	31.9	57	4.65	10.85	0.03	-0.03
FLS	41.98	30	50.9	3.75	8.93	-0.67	1.31	40.08	26.5	48.6	4.34	10.84	-0.3	-0.34
VLTH (mm)	0.1	0.08	0.14	0.01	10.28	0.41	0.76	0.08	0.07	0.1	0.01	9.01	0.32	-0.46
FLTH (mm)	0.09	0	0.11	0.01	14.34	-2.9	19.53	0.1	0.08	0.11	0.01	6.8	0.24	-0.38
VLT (˚C)	27.87	20.7	35.1	2.96	10.63	-0.13	-0.14	29.42	22.7	34.2	2.18	7.43	-0.23	0.26
FLT (˚C)	29.6	24.6	34.4	2.24	7.58	-0.26	-0.71	26.15	20.7	33.8	2.87	10.97	0.68	0.02
FT (days)	126.35	109	150	11.56	9.15	0.56	-0.85	131.25	86	152	13.97	10.65	-1.3	2.36
PH (cm)	88.97	64	121	10.87	12.21	-0.15	0.48	93.06	60	125	12.97	13.94	-0.58	-0.34
TN	13.56	5	26	3.57	26.33	0.54	1.65	12.13	5	21	3.46	28.57	0.24	-0.36
PN	12.83	4	24	3.41	26.61	0.45	1.49	11.57	5	20	3.34	28.88	0.22	-0.36
PL (cm)	22.28	15	26	2.64	11.83	-1	0.91	23.17	15	30	3.2	13.8	-0.23	-0.33
PB	9.66	5	14	1.97	20.35	-0.11	-0.65	9.85	5	14	2.01	20.41	-0.62	-0.01
SB	26.77	7	47	7.62	28.45	-0.05	0.09	25.23	12	61	8.08	32.01	1.36	3.33
FGN	130.71	54	216	35.8	27.39	-0.08	-0.31	118.13	51	192	31.36	26.54	0.18	-0.67
%SF	89.79	53.59	98.53	7.95	8.86	-2.42	6.83	79.87	32.31	93.83	13.59	17.02	-1.76	2.79
TGN	144.95	58	268	39.32	27.12	0.11	0.56	151.48	60	347	45.29	29.9	1.24	3.5
BM (g)	16.99	6.6	35.8	6.16	36.22	0.45	0.03	22.2	8.5	43.7	7.18	32.35	0.52	-0.09
YPP (g)	19.8	6.75	32.33	6.21	31.39	0.03	-0.5	16.74	5.36	32.52	5.78	34.52	0.35	-0.02
VLS: Vegetative leaf spad value; FLS: Flag leaf spad value; VLTH: Vegetative leaf thickness; FLTH: Flag leaf thickness; VLT: Vegetative leaf temperature; FLT: Flag leaf temperature; FT: Time for 50% flowering; PH: Plant height; TN: Tiller number per plant; PN: Panicle number per plant; PL: Panicle length; PB: Primary branches per panicle; SB: Secondary branches per panicle; FGN: Filled grain numb…

## Sheet: Suppl. Table 3
Supplmentary Table 3: Mean (of 3 replications) performance of rice genotypes for 18 traits under heat stress conditions (cover house /late sown method) during wet season 2012 and dry season 2013
Treatment, *Genptype/Trait	VLS	FLS	VLTH (mm)	FLTH (mm)	VLT (˚C)	FLT (˚C)	FT (days)	PH (cm)	TN	PN	PL (cm)	PB	SB	FGN	%SF	TGN	BM (g)	YPP (g)
Wet season 2012 polycover house conditions (heat stress)
KMR3	39.8167	37.375	0.136667	0.1125	36.5833	34.825	109	133.75	10.75	10.25	25.9	11.6	33.6	100.2	157	63.0337	41.06	21.12
K-50	39.0667	41.3	0.106667	0.0975	38.3667	34.4	107	128	10.75	9.5	23.32	10.4	38	111	153.4	72.5998	26.56	16.88
K-86-18	39.6167	36.725	0.12	0.0925	38.35	34.575	104	146.75	7.75	7.75	21.4	11	27.8	91.4	124.6	72.8956	18.46	16.47
K-198	37.9	35.7	0.065	0.11	40.6333	31.75	103	145.25	10	9.25	24.78	10.2	24.6	103	114.6	89.7748	18.02	16.32
K-16-3	42.05	36.575	0.0833333	0.11	38.4333	33.2	103	102.5	10.25	9.5	20.3	10.8	23.2	61	96.4	63.1296	27.54	15.07
S-65	38.75	40.3	0.0716667	0.115	43.7333	34.225	112	115.25	11	10.75	20.9	10.2	20.6	62.4	97.4	63.3075	28.42	14.8
K-103	40.6	38.275	0.0833333	0.0875	38.8333	31.925	105	148	9.25	8.75	23.7	9.8	29.2	141.8	170	82.2621	21.14	14.55
K-377-24	39.6167	37.3	0.0766667	0.11	42	34.475	103	163	9.75	9.25	24.74	11.8	32.4	103	134.6	75.2999	22.08	14.03
137 (K)	44.45	42.45	0.11	0.115	43.2667	36.225	104	90	8.75	8.25	18.3	11.6	23	113.8	142.6	79.8259	10.24	13.2
K-40	39.5	39.8	0.0966667	0.1225	42.2	33.35	103	153	11	10.75	65.46	11	20.2	93	125.6	73.5842	32.08	12.33
S-148	42.2	39.65	0.126667	0.115	44.6667	37.775	96	97.75	11	10.25	24.2	9.4	23.2	16.8	104.4	17.5802	14.86	12.3
K-13-7	39.4	35.775	0.0816667	0.1025	42.2333	35	102	149.25	10	9.5	20.14	12.6	19.8	32.4	90.8	35.703	19.32	12.21
K-458	39.9667	33.55	0.103333	0.1125	41.4167	34.85	111	165	8	8	21.7	9	18.2	77.6	95.6	80.7666	24.36	10.93
K-13-5	39.3833	36.575	0.13	0.1025	37.7	34.7	101	140.75	7	6.75	21.4	10.4	17.2	83	96.8	86.757	27.06	10.85
K-463	40.3833	40.35	0.101667	0.105	41.1667	34.55	105	148.25	9.5	9.25	23.1	10.4	26.75	62.6	109.2	57.0443	29.44	10.79
K-478	38.3	38.925	0.085	0.105	40.8333	33.35	102	138	8.5	8.25	23.9	11.2	29.6	106.8	144.6	72.809	26.88	10.73
Swarna	41.1167	39.675	0.08	0.1425	41.0333	37.125	114	91.75	9.25	8	21	11.8	24.2	60.4	115.8	52.0971	10.46	10.29
S-14-3	40.6	37	0.105	0.11	40.6	33.8	103	92.5	10.25	9.75	21.6	9.8	22	56.8	101.4	56.8031	8.56	10.27
K-90-5	41.6833	37.2	0.103333	0.095	40.0333	33.225	104	120.75	7.25	7	22.3	8.6	23	47.4	95.2	50.2287	16.24	9.8
S-248	41.2833	39.075	0.0966667	0.115	43.95	37.625	109	90.25	7.5	7.25	19.7	12.2	22.8	69.6	122.4	55.8286	7.58	9.28
S-24	43.4833	40.75	0.0933333	0.115	45.1	38.35	109	105	6.25	5.75	20.2	10	23.2	95.4	114.2	83.367	10.42	9.24
S-70	43.0333	41.65	0.07	0.1075	39.9167	33.225	112	90.25	12	11.25	19.14	10.6	19.8	58	106.8	52.7761	8.08	9
S-230	43.3167	42.475	0.0983333	0.12	45.2333	36.3	111	93.5	8	7.25	22.44	12.8	25	120.2	157	76.2445	11.68	8.94
S-7	40.2	39.45	0.0983333	0.115	43.5667	33.025	110	92.5	9	8.25	19.7	12.8	20.8	37.8	76.4	51.1879	10.84	8.83
K-467	39.25	38.125	0.128333	0.1025	38.05	34.325	110	136.25	8.5	8.25	22	10.2	20	46.8	81	58.66	23.86	8.8
S-166-9	39.7	41.5	0.0716667	0.11	43.35	34.475	104	101.5	9.25	8.25	20	9.6	27.4	65.8	123.4	54.6747	15.68	8.36
S-10-3	40.6333	37.05	0.115	0.1175	37.4167	35.15	105	128.5	9.25	9	21.46	9.4	13	31.6	80.6	40.1625	20.28	8.34
S-75	39.8	40.725	0.0916667	0.12	42.2	34.025	111	93.75	10.75	10.25	18.08	11.4	10.6	65	107.8	64.5108	12.94	8.2
N22	40.1333	40.15	0.128333	0.0875	35.15	36.3	95	120.25	14.5	12.75	17.6	6.4	14.4	22.6	55.4	41.3599	27.04	7.94
S-3-1	42.6667	39.45	0.108333	0.12	42.7333	27.525	113	81	4.5	6.25	21.26	12	25.2	72.8	122.4	59.781	17.66	7.75
175-2 (K)	40.55	41.65	0.0933333	0.1175	40.8333	33.625	107	90.5	10	8.5	21.04	11.2	18.8	80.4	105	75.8978	7.4	7.7
K-495	41	37.075	0.075	0.1175	40.8167	33.825	110	148.75	6.75	6.75	24.08	9.4	26.8	94.2	144.4	64.5697	20.76	7.68
BPT	40.3	40.85	0.136667	0.0675	31.85	33.2	117	68	9.25	8	17.96	9.8	15.2	66.6	90.2	73.4661	8.96	7.36
S-250	40.45	38.275	0.11	0.105	41.9	34.125	108	96.5	9.5	8.5	21.16	10	22.8	99	127.2	78.3206	15.9	6.35
K-363-12	36.2667	39.9	0.0916667	0.1225	41.35	34.075	113	160.5	10.25	9.75	21.56	9.4	17.4	35.2	96.8	36.4287	26.8	5.92
Vandana	41.05	34.4	0.105	0.11	35.7167	36.5	86	140	9.25	8.5	20.46	8.4	17.4	41.6	82.8	49.8818	13.38	5.61
S-166-30	40.7667	42.225	0.0933333	0.1375	43.3667	34.1	106	100.25	7.5	7.5	21.9	13.4	64.2	83.2	277.6	33.4828	18.6	4.27
Dry season 2013 late sown conditions (heat stress)
K-377-24	45.7067	45.3333	0.08	0.0966667	31.8667	26.1667	134	100.6	13.8	13.6	25.1	11.2	29	149	165.8	89.847	26.04	32.52
K-16-3	43.8833	37.1667	0.0783333	0.0933333	29.2333	27.5333	123	99.8	12	11.6	25	9.8	23.2	126.6	144.4	87.7826	18.24	24.82
K-13-5	46.0167	35.5667	0.0833333	0.0933333	29.6333	27.8333	122	99	13.4	13	23.8	10	23.8	125.4	143	87.8593	24.98	24.66
K-458	43.7167	43.6333	0.0766667	0.0933333	29.2333	25.0333	134	106.6	13.6	13.2	27	11.2	28.6	163.2	183.6	89.0272	23.38	24.44
S-248	40.75	35.9667	0.0783333	0.1	28.4	26.9	140	85.8	10	9.4	20.1	9.4	28.8	160	180.2	88.8293	26.1	24.118
175-2 (K)	46.8667	43.5667	0.075	0.1	25.4667	23.9	130	71.2	13.6	12.4	24.4	12.4	21.2	147.4	163.4	90.1922	14.2	22.5
S-250	48.9333	41.6333	0.08	0.1	29.5667	26.6333	134	96.4	12	12	18.7	9.4	17.8	166.2	188.8	88.0048	24.28	22.22
K-467	40.1167	44	0.0766667	0.0966667	31.2	22.4667	144	106.8	10	9.4	24.56	10.4	22.2	86.8	104	83.447	13.86	21.24
K-13-7	41.7167	40.3	0.0783333	0.0933333	28.1333	27.4	127	105.2	13.8	13.4	24.6	10	21.8	105.4	121.2	86.9858	27.42	20.74
S-14-3	47.0333	43.6667	0.075	0.0966667	28.9	30.4667	123	76.8	14.8	14	22.24	8.2	16	102.8	123.2	83.4261	18.1	20.58
S-148	45.7833	41.5	0.0766667	0.0966667	27.7	30.2333	113	70.2	14.4	13.6	22.6	7.4	17.6	77	84.4	91.2221	16.58	20.48
KMR3	42.1167	43.0333	0.075	0.1	28.7	22.9	129	78.8	12.8	11.8	23.4	10.8	23.8	128.6	149.6	83.9474	33.72	20.36
S-230	46.05	43.9333	0.08	0.0966667	27.5	24.6667	140	79.2	12.6	12.2	21.2	10.4	18.6	110	125.4	87.7241	19.52	20.16
K-86-18	40.75	35.5	0.0816667	0.0966667	29	26.9333	123	100.2	10.6	10.2	25.2	10.4	38.6	143	198.6	72.5007	20.18	19.62
K-103	41.7	39.5333	0.0766667	0.0966667	28.3	24.5333	115	105.6	12.4	12	27.2	11.2	31	161.2	176.4	91.5902	28.3	17.86
S-166-9	39.7667	44.8	0.0866667	0.0933333	28.1333	25.6667	132	94.4	11	11	22.2	11	48.4	174.2	272	65.596	22.28	17.57
S-3-1	42.5667	37.6667	0.085	0.0966667	27.8	29.3	148	82.2	10.8	10.8	22.34	10.4	26.2	107.2	135.2	79.2569	33.08	17.354
S-24	44.3	40.6667	0.075	0.1	28.4	22.3333	145	109.6	11	10.2	22.72	9.8	29.6	138.8	156.6	88.5965	26.38	17.02
K-90-5	40.2	36.6	0.0766667	0.0933333	28.4667	25.2667	132	102	10	9.4	26.4	10.4	31.8	124.8	153.6	81.217	19.9	16.46
K-198	42.7667	43.7333	0.0816667	0.1	30.8667	25.9667	125	103	11	10.4	25	10	26	92.6	151.6	61.5202	29.26	15.942
K-40	42.6167	32.7	0.0833333	0.0933333	28.4667	27.9333	129	104.8	10.8	10.8	26.82	10.4	28	119.2	144.2	82.8972	19.68	15.38
S-10-3	43.85	42.1333	0.0783333	0.0933333	24.6333	23.9333	121	81.2	10.2	10	20.52	8	17	86.8	107.6	80.8407	13.74	15.358
BPT	41.0167	33.1667	0.0733333	0.1	32.4	24.2667	143	96.2	12.2	12.8	22.6	11.2	30	129.2	199.4	65.3304	19.48	13.64
N22	37.6833	37.1667	0.075	0.0866667	29.9333	25.7333	94	78	6.8	6.4	18.9	6	15	78.6	87.6	90.0813	25.14	13.47
S-65	36.4333	34.7	0.0833333	0.0966667	30.1	24.4667	150	101.8	10.6	9.4	20.3	10	26.2	123.2	145.2	84.8422	33.48	13.02
S-7	42.7167	37.7667	0.075	0.0933333	28.8333	30.1667	150	78.2	14.8	13.4	22.62	10.4	20.4	112.8	149.4	75.5067	24.96	12.92
K-495	42.9667	32.2333	0.0783333	0.103333	32.7	26.1667	138	107.2	13	12.4	28.2	10.6	26.6	74.6	150.2	49.5706	25.04	12.602
K-363-12	41.5667	39.8667	0.0833333	0.09	30.8667	25.5333	138	102.6	14.6	14	24.8	10	24.8	81.4	134.4	61.5522	17.96	12.4
K-463	47.4667	45.7667	0.075	0.0933333	30.1333	21.2667	134	99.2	10.2	10	23.24	9.8	22.8	93.2	113.2	82.1727	11.78	12.22
Swarna	43	41.9333	0.075	0.0866667	27.9667	29	152	91	15.6	14.6	21.36	11	22	148.2	191.2	77.4296	34.56	11.88
137 (K)	43.05	47.5333	0.075	0.103333	31.3333	23.2	140	91.6	13.2	11.8	24.8	10.4	25.8	126.2	174.2	72.5859	27.38	11.84
K-50	43.4167	36.6	0.0833333	0.0933333	29.5333	24.9	129	102.6	11.6	9.4	25.92	11	25.4	97.6	149.8	65.1183	22.22	11.36
S-70	43.5167	39.9333	0.075	0.103333	29.6667	23.9333	136	95.6	15.6	14.6	18	7.6	17.6	83.4	103	81.0597	18.54	11.14
S-75	48.2333	40.7667	0.075	0.09	29.7	24.1	138	65.4	18.6	16.2	16.1	5.6	14.2	78.2	92.8	84.2522	20.72	10.84
K-478	39.5167	37.3667	0.0783333	0.0933333	32.8667	27.7	134	97.6	10.6	10.4	25.2	9.8	23.4	105.2	132.2	78.3939	17.44	7.94
Vandana	43.3	40.1	0.0733333	0.0966667	33.6	32.7667	86	97.4	9.8	9.2	18	6.4	13.6	67.6	76.4	88.4356	14.16	7.328
S-166-30	41.4167	45.5333	0.0866667	0.1	29.2	30.3333	148	82.6	6	6	24.7	12.4	45.6	98.6	284	34.9864	12.42	5.36
VLS: Vegetative leaf spad value; FLS: Flag leaf spad value; VLTH: Vegetative leaf thickness; FLTH: Flag leaf thickness; VLT: Vegetative leaf temperature; FLT: Flag leaf temperature; FT: Time for 50% flowering; PH: Plant height; TN: Tiller number per plant; PN: Panicle number per plant; PL: Panicle length; PB: Primary branches per panicle; SB: Secondary branches per panicle; FGN: Filled grain numb…
* Genotypes are arranged based on the ranking of YPP

## Sheet: Suppl. Table 4
Supplementary Table 4: List of significant marker-trait associations (for 49 markers and 18 traits) under normal conditions and polycover house/late sown conditions during wet season 2012 and dry season 2013
Marker	Treatment	Trait
		VLS	FLS	VLTH	FLTH	VLT	FLT	FT	PH	TN	PN	PL	PB	SB	FGN	UFGN	TGW	%SF	BM	YPP
RM106	1		5.362*									10.114**	5.273*						6.441*	5.858*
	2																			7.958**
	3									19.645****	15.069***	6.615*								5.234*
	4									5.884*	4.64*
RM108	1													4.588*
	2
	3
	4
RM128	1
	2		6.378*
	3
	4			5.402*
RM131	1
	2												10.236**
	3	6.814*	7.949**															6.796*
	4			19.863***
RM148	1
	2												4.699*
	3
	4
RM151	1
	2			5.909*									5.378*
	3									4.377*	4.682*
	4	7.586**												4.629*
RM157B	1
	2
	3					5.282*
	4		6.22*		7.197*
RM166	1														5.16*
	2
	3				11.473**				5.116*										6.135*	4.734*
	4	6.24*																	4.157*
RM167	1							17.065***
	2			6.071*				8.112**		9.452**	8.311**		8.576**		7.756**			9.022**
	3		7.227*						4.238*				10.527**	4.712*	5.679*		5.318*
	4							5.671*	4.828*				11.136**
RM183	1											5.435*
	2								6.616*	5.513*	7.11*									4.39*
	3
	4
RM190	1								5.254*
	2		5.981*		14.607***	14.469***			7.061*							9.924**
	3				5.597*															7.244*
	4
RM195	1
	2	5.301*							4.583*
	3																			4.969*
	4					4.81*			5.661*			4.739*
RM210	1									9.909**	8.743**	4.344*
	2													15.214***		21.003****	11.227**
	3	26.98****	7.778**						12.522**	13.068***	12.617**			8.654**	7.153*	26.669****	14.05***	9.034**	7.378**
	4			9.609**						7.329*	6.474*			20****		62.787****	37.576****	21.865****		7.802**
RM225	1								8.982**
	2				10.979**				4.447*										4.782*	5.152*
	3												6.403*	6.403*			4.376*			9.23**
	4		4.32*		6.606*			15.107***												6.976*
RM229	1		7.431*
	2					7.74**
	3		8.525**																5.969*
	4									6.624*	7.049*
RM235	1		4.638*		10.796**														5.155*
	2								7.088*							4.999*
	3	10.128**	6.361*						16.062***							7.285*	4.669*		7.496**	10.167**
	4			6.91*					7.773**							16.889***	12.489**	9.632**		8.779**
RM237	1			6.359*					17.565***							5.78*			11.637**
	2	8.511**	6.52*		11.922**	9.002**		6.437*	54.131****										27.538****	6.427*
	3			6.265*	12.938***							4.481*								8.726**
	4								8.302**			28.621****
RM243	1	4.7*							9.646**			4.415*							15.224***
	2		5.629*		10.527**	4.573*			28.939****									4.256*	13.912***
	3			11.32**	6.463*															17.237***
	4		5.154*	6.957*		6.934*						5.191*								4.281*
RM250	1	5.311*											8.507**
	2				4.743*			4.164*	7.399*				7.699**				4.489*		5.566*
	3					6.077*
	4
RM274	1							5.24*	4.915*	6.073*	6.154*								5.001*	4.215*
	2
	3
	4
RM282	1																		9.235**
	2		5.382*			7.201*			8.17**										6.177*	4.721*
	3				10.245**															9.189**
	4				4.101*				6.919*			4.7*
RM287	1	6.087*		5.236*	5.107*				12.897**			5.86*				6.035*			11.599**
	2	9.617**	8.858**		6.269*				53.233****										18.249***	10.543**
	3				5.991*				11.441**			12.451**							4.548*	12.44**
	4								24.395****			21.511****
RM3181	1					4.556*
	2		5.286*
	3
	4			4.335*
RM332	1	10.107**		9.573**					16.801***			8.157**							12.485**
	2	17.51***	5.195*		4.429*				27.21****										27.811****	13.738***
	3								6.858*			14.76***
	4								14.859***			27.011****	11.136**
RM348	1					4.799*	31.921****	33.894****	28.569****	43.408****	47.291****	9.675**	5.03*
	2		4.178*			4.215*		18.044***
	3				4.484*							7.172*		5.604*
	4					6.14*	4.558*	8.369**
RM349	1
	2
	3
	4	6.923*
RM3586	1																			4.186*
	2															4.81*
	3	6.569*							5.251*	4.57*						8.234**		4.205*
	4			4.455*						5.407*				9.042**		15.065***	7.365**	7.328*
RM3735	1									10.018**	9.429**	7.099*						5.897*
	2															10.919**				7.265*
	3	13.212***	4.711*					6.465*	12.779***	6.58*	8.884**					6.284*			9.048**
	4			11.033**			7.917**		5.764*	6.264*	4.439*					16.975***	8.211**	5.318*	7.708**
RM401	1
	2				7.874**					4.354*	4.255*								6.287*	4.938*
	3	4.31*							5.661*			4.891*
	4		5.897*						4.446*
RM405	1
	2				5.653*									6.106*		21.76****	6.333*	4.732*
	3	19.706****	8.569**		6.369*				7.749**	7.764**	8.115**			10.633**	5.514*	26.972****	11.792**	10.466**	5.237*	5.329*
	4		8.39**	6.393*		6.531*				8.595**	7.601**					37.345****	14.044***			8.033**
RM406	1
	2						12.733**		4.424*
	3
	4
RM430	1													7.751**	7.044*		6.923*
	2				5.653*									11.029**		16.021***	8.689**
	3	13.121***			23.235****					9.785**	9.73**		6.843*	15.805***	10.631**	29.759****	19.414****	8.536**		10.022**
	4			6.393*				5.259*		7.843**	8.862**			8.21**		16.327***	19.711****	16.327***		9.919**
RM440	1								4.279*			6.294*				8.308**			11.033**
	2	4.311*	9.899**		12.1**				27.56****							6.412*			8.814**	10.746**
	3	4.555*			25.135****				6.964*							4.927*	5.327*			19.355****
	4			12.053**		8.232**		4.772*	12.348**			6.129*				12.664***	8.399**	6.018*		7.031*
RM471	1	7.575**		6.876*					26.357****			7.963**							19.863****
	2	10.726**	8.133**		7.397*				51.903****										23.347****	10.615**
	3			6.835*	10.002**				4.635*			13.249***								13.394***
	4			5.001*	4.215*				27.007****			49.558****	15.094***
RM489	1							8.895**					5.03*
	2					5.364*				10.557**	8.619**		10.824**
	3		15.418***									12.619**	9.042**		4.15*
	4							5.163*		5.294*	6.225*		5.193*
RM517	1
	2		4.948*						6.203*										6.486*
	3			6.502*			7.478**		9.551**
	4	6.519*	5.182*			6.622*			7.16*
RM518	1				9.067**							5.415*				4.936*
	2				10.232**	4.43*	6.594*		5.401*										8.804**	5.018*
	3						4.222*		4.776*										6.363*	7.658**
	4		15.614***			4.743*		5.909*								4.827*				5.001*
RM525	1								6.896*							6.896*			6.896*
	2	8.496**	5.6*		17.619***	18.168***		6.585*	39.446****										19.668***	5.826*
	3			4.1*	25.344****															6.93*
	4					7.132*			13.207***			12.601**
RM545	1					5.249*
	2
	3				4.793*				6.206*
	4			9.235**
RM547	1	4.896*							14.022***	4.378*	4.841*								16.28***
	2	17.058***			11.428**	9.245**			26.334****										20.808****	5.878*
	3		4.65*		7.804**														4.598*	9.561**
	4								5.436*			8.687**
RM552	1					5.073*		8.455**					5.663*
	2			11.376**							5.513*
	3		8.227**										8.3**		7.096*		5.32*
	4							4.323*	4.651*				4.57*
RM566	1								12.112**			5.123*				5.025*			9.306**
	2	6.421*	7.349*		6.283*	7.322*			34.534****			7.43*							22.164****	11.302**
	3				14.745***							4.394*								15.513***
	4							4.169*	5.483*			8.962**
RM5687	1						5.762*	7.315*
	2	4.981*	4.768*					12.67**	9.151**				6.832*
	3						6.87*	16.779***					5.232*
	4			10.34**		14.988***		25.89****
RM570	1							8.896**					5.03*
	2					5.364*				10.557**	8.619**		10.82**
	3		15.42***									12.623**	9.043**	4.104*	4.152*
	4				4.186*			5.163*		5.295*	6.226*		5.196*
RM588	1						4.523*							5.032*
	2				5.414*	5.419*		4.628*
	3						4.217*
	4
RM589	1	4.689*							8.699**							6.35*			9.517**
	2	5.207*	7.159*		11.52**	11.836**			20.768****										26.803****	10.812**
	3		4.599*		7.75**				5.1*			4.519*								4.738*
	4						6.11*		9.595**			14.389***	4.332*
RM6100	1
	2		4.956*											4.272*		7.182*
	3	4.548*			8.897**				4.755*	11.721**	9.814**					12.24**	5.821*			7.846**
	4	4.725*		9.649**						13.006***	14.205***			10.443**		22.829****	16.733***	9.514**		6.437*
RM6132	1								5.828*										5.09*
	2		6.64*		6.107*	5.745*			29.556****										7.203*	5.679*
	3			8.97**	23.615****								4.095*		5.199*		5.829*			7.941**
	4			8.928**				8.353**							7.871**	4.986*			5.59*
RM88	1				5.499*		5.712*													11.128**
	2
	3					6.285*
	4							6.098*		7.256*	6.346*
1: Wet season 2012 normal conditions; 2: Wet season 2012 polycover house conditions; 3: Dry season 2013 normal sown conditions; 4: Dry season 2013 late sown conditions
****Significant at 0.0001 level of probability*** Significant at 0.001 level of probability**Significant at 0.01 level of probability; *Significant at 0.05 level of probability.
VLS: Vegetative leaf spad value; FLS: Flag leaf spad value; VLTH: Vegetative leaf thickness; FLTH: Flag leaf thickness; VLT: Vegetative leaf temperature; FLT: Flag leaf temperature; FT: Time for 50% flowering; PH: Plant height; TN: Tiller number per plant; PN: Panicle number per plant; PL: Panicle length; PB: Primary branches per panicle; SB: Secondary branches per panicle; FGN: Filled grain numb…

## Sheet: Suppl Table 5
Supplemrntary Table 5: List of putative candidate stress response genes present in 1Mb upstream and 1Mb downstream region of 9 markers linked significanly with traits only under heat stress conditions in both wet and dry seasons
Marker	Chromosome	Gene ID	Name of the gene	Putative function
RM243	1	LOC_Os01g15580.1	NB-ARC domain containing protein	Defense response/disease resistance protein
		LOC_Os01g15810.1	Haem peroxidase	Response to oxidative stress
		LOC_Os01g13760.1	Heat shock protein DnaJ family protein.	Heat shock protein binding
RM282	3	LOC_Os03g17174.2	Similar to Kinase binding protein (Fragment).	Photosynthesis
		LOC_Os03g17350.1	ATP-binding cassette (ABC) transporter	Salt stress tolerance
		LOC_Os03g17690.1	Haem peroxidase	Response to oxidative stress
		LOC_Os03g18850.1	Pathogen-related Bet v I protein (JIOsPR10)	Defense response/response to biotic stimulus
		LOC_Os03g18870.1	Heat shock protein DnaJ	Heat shock protein binding
		LOC_Os03g19200.1	Tetratricopeptide TPR-1	Heat shock protein binding
		LOC_Os03g19270.1	Universal stress protein A	Response to stress
		LOC_Os03g20380.1	Serine/threonine-protein kinase	Cold stress tolerance, Abiotic stresses
		LOC_Os03g20840.1	NB-ARC domain containing protein.	Defense response
		LOC_Os03g21060.1	NAC Family transcriptional activator	Abiotic stress response, Positive regulator of leaf senescence
		LOC_Os03g21460.1	Glyoxalase II (S-2-hydroxyacyl glutathione hydrolase)	Salinity adaptation, Abiotic stress tolerance
RM570	3	LOC_Os03g61730.1	Heat shock protein DnaJ	Heat shock protein binding
		LOC_Os03g62110.2	Nicotinate phosphoribosyltransferase	Leaf senescence
		LOC_Os03g62620.2	Late embryogenesis abundant protein 2 family protein.	Response to desiccation
		LOC_Os03g63010.2	Alternative oxidase	Respiratory gaseous exchange
		LOC_Os03g63240.1	Similar to BPH14-1.	Defense response
		LOC_Os03g61930.1	FERM/acyl-CoA-binding protein	Response to stress
		LOC_Os03g62340.1	Serine/threonine-protein kinase	Response to stress
		LOC_Os03g63150.1	Similar to TDRGA-1	Defense response
RM525	2	LOC_Os02g45930.1	Similar to OXS3 (OXIDATIVE STRESS 3).	Response to stress
		LOC_Os02g47230.1	Brevis radix-like domain	Disease resistance
		LOC_Os02g47650.1	Universal stress protein (UspA)	Response to stress
		LOC_Os02g47840.1	Universal stress protein (UspA)	Response to stress
		LOC_Os02g48110.1	DnaK family protein	Heat shock protein Hsp70
		LOC_Os02g48140.1	hsp20/alpha crystallin family protein	Response to stress
RM517-RM489	3	LOC_Os03g07140.1	Male sterility protein	Male sterility protein
		LOC_Os03g08170.1	Drought-inducible receptor-like cytoplasmic kinase	Drought tolerance
		LOC_Os03g08310.1	TIFY domain-containing transcriptional regulator	Salt and dehydration stress tolerance
		LOC_Os03g12470.1	Wall-associated kinase	Biotic stress response
		LOC_Os03g12820.1	Homologue of SRO	Regulation of stomatal closure, Abiotic stress response
RM518	4	LOC_Os04g02860.1	NB-ARC domain containing protein.	Defense response
		LOC_Os04g04750.1	Similar to Class III peroxidase 53.	Response to oxidative stress
RM225	6	LOC_Os06g05359.1	NBS-LRR disease resistance protein	Disease resistance
		LOC_Os06g06380.1	NBS-LRR type disease resistance protein	Disease resistance protein, response to stress
		LOC_Os06g06760.1	Heat shock protein STI (Stress inducible protein)	Response to stress
		LOC_Os06g07540.1	WD40 subfamily protein	Salt stress
		LOC_Os06g08670.1	Similar to Glutathione peroxidase.	Response to oxidative stress
RM195	8	LOC_Os08g33670.1	No apical meristem protein	Negative regulation of leaf senescence, salt stress tolerance
		LOC_Os08g33880.1	Zinc finger A20 and AN1 type	Stress-associated protein
		LOC_Os08g34150.1	OsTIL-2 Temperature-induced lipocalin-2	Temperature stress-induced
		LOC_Os08g34170.1	Ribonuclease CAF1	Development and stress response
		LOC_Os08g35240.1	AP2 domain containing protein	Drought response through controlling the ethylene synthesis
